# Supplementary material for: Two New Cytotoxic Sesquiterpene-Amino Acid Conjugates and a Coumarin-Glucoside from Crossostephium chinense
Source: Molecules. 2023 Jun 11;28(12):4696. doi: 10.3390/molecules28124696 (PMC10304467; doi:10.3390/molecules28124696)
Supplement: Supplementary file 1 [file molecules-28-04696-s001.zip]

Archive with 1 entries (1 files):
- molecules-2438741-supplementary.pdf
